# Supplementary material for: Primitive neuronal component is a frequent finding among IDH-mutant astrocytomas with RB1 alterations
Source: Acta Neuropathol. 2026 Apr 19;151(1):42. doi: 10.1007/s00401-026-03014-5 (PMC13092521; doi:10.1007/s00401-026-03014-5)
Supplement: Supplementary file 2 — Supplementary file2 (XLSX 13 KB) [file 401_2026_3014_MOESM2_ESM.xlsx]

## Sheet: Sheet1
Age	Sex	PNC: Yes (Y), No(N)2	MYCN	RB1 alteration	MC Match: Yes (Y), No(N)22	Methylation class	Calibrated Score
35	M	Y	_	p.X287_splice (c.861+2T>G); HEMIDEL	Y	MC Astrocytoma, IDH-mutant; high grade	0.99914
44	F	Y	_	Deep del/HOMDEL	Y	MC Astrocytoma, IDH-mutant; high grade	0.99994
30	M	Y	_	Deep del/HOMDEL	N	MC Astrocytoma, IDH-mutant; lower grade	0.56553
49	M	Y	Amplified	Deep del/HOMDEL	Y	MC Astrocytoma, IDH-mutant; high grade	0.99981
28	F	Y	_	p.W563* (c.1688G>A)	Y	MC Astrocytoma, IDH-mutant; high grade	0.9981
30	M	Y	_	p.R150Tfs*6 (c.447_448delAA)	Y	MC Astrocytoma, IDH-mutant; high grade	0.99435
37	F	Y	_	p.R445* (c.1333C>T)	Y	MC Astrocytoma, IDH-mutant; high grade	0.99141
38	M	Y	_	p.X500_splice (c.1499-2A>T)	Y	MC Astrocytoma, IDH-mutant; high grade	0.99964
35	M	Y	_	p.X444_splice (c.1332+2T>C)	Y	MC Astrocytoma, IDH-mutant; high grade	0.99998
54	F	Y	_	p.S127N; (c.380G>A); HEMIDEL	Y	MC Astrocytoma, IDH-mutant; high grade	0.99292
45	F	Y	_	Deep del/HOMDEL	Y	MC Astrocytoma, IDH-mutant; high grade	0.99994
31	M	Y	_	p.R418fs (c.1251_1252delAA); HEMIDEL	N	MC Glioblastoma, IDH-wildtype with primitive neuronal component (novel)	0.09739
47	F	Y	Amplified	splicing variant (c.1215+1G>A); HEMIDEL	Y	MC Astrocytoma, IDH-mutant; high grade	0.99107
45	M	N	_	Deep del/HOMDEL	Y	MC Astrocytoma, IDH-mutant; high grade	0.9991
33	F	N	_	Deep del/HOMDEL	Y	MC Astrocytoma, IDH-mutant; high grade	0.9963
28	M	N	_	p.A74Efs*4 (c.219_220dupAG)	Y (qualified)	MC Astrocytoma, IDH-mutant; high grade	0.9805
35	M	N	_	p.X350_splice (c.1049+2T>C)	N	MC Astrocytoma, IDH-mutant; high grade	0.7685
54	M	N	_	Deep del/HOMDEL	N	MC Astrocytoma, IDH-mutant; high grade	0.2192
31	M	N	_	Deep del/HOMDEL	Y	MC Astrocytoma, IDH-mutant; high grade	0.998
51	M	N	_	Deep del/HOMDEL	Y (qualified)	MC Astrocytoma, IDH-mutant; high grade	0.7284
34	M	N	_	Deep del/HOMDEL	Y	MC Astrocytoma, IDH-mutant; high grade	0.9999
42	M	N	_	Deep del/HOMDEL	Y	MC Astrocytoma, IDH-mutant; high grade	0.9997
44	M	N	_	p.R255* (c.763C>T)	Y	MC Astrocytoma, IDH-mutant; high grade	0.9946
54	M	N	_	Deep del/HOMDEL	Y	MC Astrocytoma, IDH-mutant; high grade	0.9998
36	F	N	_	Deep del/HOMDEL	Y	MC Astrocytoma, IDH-mutant; high grade	0.9999
53	M	N	_	Deep del/HOMDEL	Y	MC Astrocytoma, IDH-mutant; high grade	0.9999
29	M	Y	Amplified	_	Y	MC Astrocytoma, IDH-mutant; high grade	0.999
56	F	Y	Amplified	_	Y	MC Astrocytoma, IDH-mutant; high grade	0.8431
41	M	Y	Amplified	_	Y	MC Astrocytoma, IDH-mutant; high grade	0.999
38	M	Y	Amplified	_	Y	MC Astrocytoma, IDH-mutant; high grade	0.959
31	F	Y	Amplified	_	Y	MC Astrocytoma, IDH-mutant; high grade	0.9442
22	F	Y	Amplified	_	Y	MC Astrocytoma, IDH-mutant; high grade	0.9561
